# Supplementary material for: Generating evidence using electronic alerts during routine care: a fully automated randomized controlled trial of oral fluid restriction in acute heart failure (THIRST alert trial)
Source: Eur Heart J Digit Health. 2026 Jun 23;7(6):ztag098. doi: 10.1093/ehjdh/ztag098 (PMC13335805; doi:10.1093/ehjdh/ztag098)
Supplement: ztag098_Supplementary_Data [file ztag098_supplementary_data.zip]

Archive with 2 entries (2 files):
- 2026-03-26_THIRST paper supplement v2.docx
- THIRST_codelist supplement.xlsx
