# Supplementary material for: Generating evidence using electronic alerts during routine care: a fully automated randomized controlled trial of oral fluid restriction in acute heart failure (THIRST alert trial)
Source: Eur Heart J Digit Health. 2026 Jun 23;7(6):ztag098. doi: 10.1093/ehjdh/ztag098 (PMC13335805; doi:10.1093/ehjdh/ztag098)
Supplement: ztag098_Supplementary_Data [file ztag098_supplementary_data.zip › THIRST_codelist supplement.xlsx]

## Sheet: Trial OMOP variables
Trial Variable	Format	Domain	Concept	Raw Data items
Age	OMOP CDM	Observation	birth_datetime	decision to admit - birth_datetime
Gender	OMOP CDM	Observation	gender_concept_name	Female
Gender	OMOP CDM	Observation	gender_concept_name	Male
Ethnicity	OMOP CDM	Race	race_concept_name	Asian or Asian British: any other Asian background - England and Wales ethnic category 2011 census
Ethnicity	OMOP CDM	Race	race_concept_name	Asian or Asian British: Bangladeshi - England and Wales ethnic category 2011 census;Asian or Asian British: Chinese - England and Wales ethnic category 2011 census
Ethnicity	OMOP CDM	Race	race_concept_name	Asian or Asian British: Indian - England and Wales ethnic category 2011 census
Ethnicity	OMOP CDM	Race	race_concept_name	Asian or Asian British: Pakistani - England and Wales ethnic category 2011 census
Ethnicity	OMOP CDM	Race	race_concept_name	Black or African or Caribbean or Black British: African - England and Wales ethnic category 2011 census
Ethnicity	OMOP CDM	Race	race_concept_name	Ethnicity not stated
Ethnicity	OMOP CDM	Race	race_concept_name	Mixed multiple ethnic groups: any other Mixed or multiple ethnic background - England and Wales ethnic category 2011 census
Ethnicity	OMOP CDM	Race	race_concept_name	Other ethnic group: any other ethnic group - England and Wales ethnic category 2011 census
Ethnicity	OMOP CDM	Race	race_concept_name	White: any other White background - England and Wales ethnic category 2011 census;White: English or Welsh or Scottish or Northern Irish or British - England and Wales ethnic category 2011 census
Ethnicity	OMOP CDM	Race	race_concept_name	White: Irish - England and Wales ethnic category 2011 census
Primary Cause - Heart Failure	OMOP CDM	Condition	condition_concept_name	Congestive heart failure
Primary Cause - Heart Failure	OMOP CDM	Condition	condition_concept_name	Heart failure, unspecified
Primary Cause - Heart Failure	OMOP CDM	Condition	condition_concept_name	Left ventricular failure
Secondary Cause - Heart Failure	OMOP CDM	Condition	condition_concept_name	Acute exacerbation of chronic congestive heart failure
Secondary Cause - Heart Failure	OMOP CDM	Condition	condition_concept_name	Acute heart failure
Secondary Cause - Heart Failure	OMOP CDM	Condition	condition_concept_name	Congestive heart failure
Secondary Cause - Heart Failure	OMOP CDM	Condition	condition_concept_name	Decompensated chronic heart failure
Secondary Cause - Heart Failure	OMOP CDM	Condition	condition_concept_name	Heart Failure
Secondary Cause - Heart Failure	OMOP CDM	Condition	condition_concept_name	Heart Failure with normal ejection fraction
Secondary Cause - Heart Failure	OMOP CDM	Condition	condition_concept_name	Heart Failure with reduced ejection fraction
Secondary Cause - Heart Failure	OMOP CDM	Condition	condition_concept_name	Heart failure, unspecified
Secondary Cause - Heart Failure	OMOP CDM	Condition	condition_concept_name	Hypertensive heart and renal disease with (congestive) heart failure
Secondary Cause - Heart Failure	OMOP CDM	Condition	condition_concept_name	Hypertensive heart disease with (congestive) heart failure
Secondary Cause - Heart Failure	OMOP CDM	Condition	condition_concept_name	Left heart failure
Chronic Kidney Disease	OMOP CDM	Condition	condition_concept_name	Chronic kidney disease
Chronic Kidney Disease	OMOP CDM	Condition	condition_concept_name	Chronic kidney disease stage 2 | 3| 4| 5
Chronic Kidney Disease	OMOP CDM	Condition	condition_concept_name	Chronic kidney disease, unspecified
Acute Kidney Injury	OMOP CDM	Condition	condition_concept_name	Acute renal failure, unspecified
Acute Kidney Injury	OMOP CDM	Condition	condition_concept_name	Acute renal failure syndrome
Chronic Liver Disease	OMOP CDM	Condition	condition_concept_name	Alcoholic cirrhosis of liver
Chronic Liver Disease	OMOP CDM	Condition	condition_concept_name	Hepatic failure, unspecified
Chronic Pulmonary Disorders	OMOP CDM	Condition	condition_concept_name	Chronic obstructive pulmonary disease with acute exacerbation, unspecified
Chronic Pulmonary Disorders	OMOP CDM	Condition	condition_concept_name	Chronic obstructive pulmonary disease with acute lower respiratory infection
Chronic Pulmonary Disorders	OMOP CDM	Condition	condition_concept_name	Interstitial pulmonary disease, unspecified
Chronic Pulmonary Disorders	OMOP CDM	Condition	condition_concept_name	Other interstitial pulmonary disease with fibrosis
Chronic Pulmonary Disorders	OMOP CDM	Condition	condition_concept_name	Bronchiectasis
Atrial arrhythmias	OMOP CDM	Condition	condition_concept_name	Atrial Fibrillation
Atrial arrhythmias	OMOP CDM	Condition	condition_concept_name	Atrial fibrillation and atrial flutter, unspecified
Atrial arrhythmias	OMOP CDM	Condition	condition_concept_name	Atrial fibrillation detection
Atrial arrhythmias	OMOP CDM	Condition	condition_concept_name	Chronic atrial fibrillation
Atrial arrhythmias	OMOP CDM	Condition	condition_concept_name	Paroxysmal atrial fibrillation
Coronary artery disease	OMOP CDM	Condition	condition_concept_name	Acute coronary syndrome
Coronary artery disease	OMOP CDM	Condition	condition_concept_name	Coronary arteriosclerosis
Coronary artery disease	OMOP CDM	Condition	condition_concept_name	Multi vessel coronary artery disease
Coronary artery disease	OMOP CDM	Condition	condition_concept_name	Presence of aortocoronary bypass graft
Coronary artery disease	OMOP CDM	Condition	condition_concept_name	Presence of coronary angioplasty implant and graft
Coronary artery disease	OMOP CDM	Condition	condition_concept_name	Ischemic congestic cardiomyopathy
Coronary artery disease	OMOP CDM	Condition	condition_concept_name	Ischemic heart disease
Coronary artery disease	OMOP CDM	Condition	condition_concept_name	Acute myocardial infarction, unspecified
Coronary artery disease	OMOP CDM	Condition	condition_concept_name	Acute non-ST segment elevation myocardial infarction
Coronary artery disease	OMOP CDM	Condition	condition_concept_name	Acute ST segment elevation myocardial infarction
Coronary artery disease	OMOP CDM	Condition	condition_concept_name	Acute subendocardial myocardial infarction
Coronary artery disease	OMOP CDM	Condition	condition_concept_name	Old myocardial infarction
Diabetes	OMOP CDM	Condition	condition_concept_name	Diabetes mellitus
Diabetes	OMOP CDM	Condition	condition_concept_name	Diabetic retinopathy
Diabetes	OMOP CDM	Condition	condition_concept_name	Glomerular disorders in diabetes mellitus
Diabetes	OMOP CDM	Condition	condition_concept_name	Proteinuric nephropathy due to diabetes mellitus
Diabetes	OMOP CDM	Condition	condition_concept_name	Type 2 Diabetes mellitus, with opthlamic complications | with other specified complications | with renal complications | without complications
Hypertension	OMOP CDM	Condition	condition_concept_name	Essential (primary) hypertension
Hypertension	OMOP CDM	Condition	condition_concept_name	Hypertensive disorder
Hypertension	OMOP CDM	Condition	condition_concept_name	Hypertensive heart and renal disease with (congestive) heart failure
Hypertension	OMOP CDM	Condition	condition_concept_name
BMI	OMOP CDM	Measurement	measurement_concept_name	Body height measure
BMI	OMOP CDM	Measurement	measurement_concept_name	Body weight
Systolic BP	OMOP CDM	Measurement	measurement_concept_name	Non-invasive systolic arterial pressure
Diastolic BP	OMOP CDM	Measurement	measurement_concept_name	Non-invasive diastolic arterial pressure
Heart rate	OMOP CDM	Measurement	measurement_concept_name	Pulse rate
Creatinine	OMOP CDM	Measurement	measurement_concept_name	Creatinine [Moles/volume] in Serum or Plasma
estimated GFR	OMOP CDM	Measurement	measurement_concept_name	Glomerular filtration rate/1.73 sq M.predicted [Volume Rate/Area] in Serum, Plasma or Blood by Creatinine-based formula (MDRD)
NT-pro BNP	OMOP CDM	Measurement	measurement_concept_name	Natriuretic peptide.B prohormone N-Terminal [Moles/volume] in Serum or Plasma
LVEF	Raw EHR	NA	NA	lv_ejection_fraction
LVEF	Raw EHR	NA	NA	ef_mod_bp
LVEF	Raw EHR	NA	NA	echo_ef_estimated
Oral intake	OMOP CDM	Measurement	measurement_concept_name	Oral fluid input
Fluid balance	OMOP CDM	Measurement	measurement_concept_name	Orial fluid input - Urine output 1 hour
Weight change after 48h	OMOP CDM	Measurement	measurement_concept_name	Body weight
Furosemide Dose	OMOP CDM	Drug	drug_concept_name	2 ML Furosemide 10MG/ML Injectable solution, 25 ML Furosemide 10MG/ML Injectable solution, 5 ML Furosemide 10MG/ML Injectable solution, furosemide 20MG Oral tablet, furosemide 40MG Oral Tablet, furosemide 8MG/ML Oral solution
adherence	Raw EHR	NA	NA	BPABuildName, ActionTaken
nursing adherence	Raw EHR	NA	NA	BPABuildName, ActionTaken
Foundation year doctor	Raw EHR	NA	ProviderType	Foundation Year Doctor, Foundation Year Surgeon
Specialty registrar	Raw EHR	NA	ProviderType	Doctor, Registrar - ST1-2, Registrar - ST3+, Registrar Anaesthetist -ST3+, Specialty Grade Doctor, Associate Specialty Grade Doctor
Consultant	Raw EHR	NA	ProviderType	Consultant Doctor

## Sheet: Phenotyping algorithms 
Trial Variable	Format	Domain	Concept	Concepts observed in THIRST patient data	Source	Comments	Source	ICD-10 codes	SNOMED CT concepts
Primary Cause - Heart Failure	OMOP CDM	Condition	condition_concept_name	Congestive heart failure; Heart failure, unspecified; Left ventricular failure;	ICD-10	Primary billing diagnosis of heart failure, as per ICD-10 codes in the heart failure phenotype https://phenotypes.healthdatagateway.org/phenotypes/PH1028/version/2265/detail/	Primary billing diagnosis	Code Description I50 Heart failure I130 Hypertensive heart and renal disease with (congestive) heart failure I110 Hypertensive heart disease with (congestive) heart failure I322 Hypertensive heart and renal disease with both (congestive) heart failure and renal failure
Secondary Cause - Heart Failure	OMOP CDM	Condition	condition_concept_name	Acute exacerbation of chronic congestive heart failure; Acute heart failure; Congestive heart failure; Decompensated chronic heart failure; Heart Failure; Heart Failure with normal ejection fraction; Heart Failure with reduced ejection fraction; Heart failure, unspecified; Hypertensive heart and renal disease with (congestive) heart failure; Hypertensive heart disease with (congestive) heart fail…	ICD-10, SNOMED	Secondary billing diagnosis, or a problem list entry with a SNOMED CT code for heart failure (84114007 |Heart failure (disorder)| and its descendants).	Primary or secondary billing diagnoses, problem list	Code Description I50 Heart failure I130 Hypertensive heart and renal disease with (congestive) heart failure I110 Hypertensive heart disease with (congestive) heart failure I322 Hypertensive heart and renal disease with both (congestive) heart failure and renal failure	84114007 | Heart failure (disorder) and descendants
Chronic Kidney Disease	OMOP CDM	Condition	condition_concept_name	Chronic kidney disease; Chronic kidney disease stage 2 | 3| 4| 5; Chronic kidney disease, unspecified	ICD-10	Primary or Secondary billing diagnosis	Primary or secondary billing diagnoses	Code Description N18 Chronic kidney disease
Acute Kidney Injury	OMOP CDM	Condition	condition_concept_name	Acute renal failure, unspecified; Acute renal failure syndrome	ICD-10, SNOMED	Primary or Secondary billing diagnosis, or a problem list entry with a SNOMED CT code for Acute renal failure (14669001 | Acute renal failure syndrome (disorder) and its descendants)	Primary or secondary billing diagnoses, problem list	Code Description N17 Acute renal failure	14669001 | Acute renal failure syndrome (disorder) and descendants
Chronic Liver Disease	OMOP CDM	Condition	condition_concept_name	Alcoholic cirrhosis of liver; Hepatic failure, unspecified	ICD-10	Mild or moderate-severe liver disease according to Charlson comorbidity index codelists https://phenotypes.healthdatagateway.org/phenotypes/PH1657/version/3432/detail/	Primary or secondary billing diagnoses	Code Description B18 Chronic viral hepatitis I850 Oesophageal varices with bleeding I864 Gastric varices I859 Oesophageal varices without bleeding I982 Oesophageal varices without bleeding in diseases classified elsewhere K70 Alcoholic liver disease K71 Toxic liver disease K72 Hepatic failure, not elsewhere classified K73 Chronic hepatitis, not elsewhere classified K74 Fibrosis and cirrhosis of l…
Chronic Pulmonary Disorders	OMOP CDM	Condition	condition_concept_name	Chronic obstructive pulmonary disease with acute exacerbation, unspecified; Chronic obstructive pulmonary disease with acute lower respiratory infection; Interstitial pulmonary disease, unspecified; Other interstitial pulmonary disease with fibrosis; Bronchiectasis	ICD-10	Respiratory disease according to Charlson comorbidity index codelists https://phenotypes.healthdatagateway.org/phenotypes/PH1657/version/3432/detail/	Primary or secondary billing diagnoses	Code Description I278 Other specified pulmonary heart diseases I279 Pulmonary heart disease, unspecified J40 Bronchitis, not specified as acute or chronic J41 Simple and mucopurulent chronic bronchitis J42 Unspecified chronic bronchitis J43 Emphysema J44 Other chronic obstructive pulmonary disease J45 Asthma J46 Status asthmaticus J47 Bronchiectasis J60 Coalworker pneumoconiosis J61 Pneumoconiosi…
Atrial arrhythmias	OMOP CDM	Condition	condition_concept_name	Atrial Fibrillation; Atrial fibrillation and atrial flutter, unspecified; Atrial fibrillation detection; Chronic atrial fibrillation; Paroxysmal atrial fibrillation;	ICD-10, SNOMED	Primary or Secondary billing diagnosis, or a problem list entry with a SNOMED CT code forAtrial arrhythmia (17366009 | Atrial arrhythmia (disorder) and descendants)	Primary or secondary billing diagnoses, problem list	Code Description I48 Atrial fibrillation and flutter	17366009 | Atrial arrhythmia (disorder) and descendants
Coronary artery disease	OMOP CDM	Condition	condition_concept_name	Acute coronary syndrome; Coronary arteriosclerosis; Multi vessel coronary artery disease; Presence of aortocoronary bypass graft; Presence of coronary angioplasty implant and graft; Ischemic congestic cardiomyopathy; Ischemic heart disease; Acute myocardial infarction, unspecified; Acute non-ST segment elevation myocardial infarction; Acute ST segment elevation myocardial infarction; Acute subend…	ICD-10, SNOMED	Primary or Secondary billing diagnosis, or a problem list entry with a SNOMED CT code for Coronary Arteriosclerosis (53741008 | Coronary arteriosclerosis (disorder) and descendents)	Primary or secondary billing diagnoses, problem list	Code Description I20 Angina pectoris I21 Acute myocardial infarction I22 Subsequent myocardial infarction I23 Certain current complications following acute myocardial infarction I24 Other acute ischaemic heart diseases I25 Chronic ischaemic heart disease	53741008 | Coronary arteriosclerosis (disorder) and descendents
Diabetes	OMOP CDM	Condition	condition_concept_name	Diabetes mellitus; Diabetic retinopathy; Glomerular disorders in diabetes mellitus; Proteinuric nephropathy due to diabetes mellitus; Type 2 Diabetes mellitus, with opthlamic complications | with other specified complications | with renal complications | without complications	ICD-10, SNOMED	Primary or Secondary billing diagnosis, or a problem list entry with a SNOMED CT code for Diabetes Mellitus (73211009 | Diabetes mellitus (disorder) and descendants)	Primary or secondary billing diagnoses, problem list	Code Description E10 Insulin-dependent diabetes mellitus E11 Non-insulin-dependent diabetes mellitus E12 Malnutrition-related diabetes mellitus E13 Other specified diabetes mellitus E14 Unspecified diabetes mellitus	73211009 | Diabetes mellitus (disorder) and descendants
Hypertension	OMOP CDM	Condition	condition_concept_name	Essential (primary) hypertension; Hypertensive disorder; Hypertensive heart and renal disease with (congestive) heart failure;	ICD-10, SNOMED	Primary or Secondary billing diagnosis, or a problem list entry with a SNOMED CT code for Hypertensive disorder (38341003 | Hypertensive disorder, systemic arterial (disorder) and descendants	Primary or secondary billing diagnoses, problem list	Code Description I10 Essential (primary) hypertension I11 Hypertensive heart disease I12 Hypertensive renal disease I13 Hypertensive heart and renal disease I15 Secondary hypertension	38341003 | Hypertensive disorder, systemic arterial (disorder) and descendants
